# Supplementary material for: Integrated Metabolite and Transcriptome Profiling-Mediated Gene Mining of Sida cordifolia Reveals Medicinally Important Genes
Source: Genes (Basel). 2022 Oct 20;13(10):1909. doi: 10.3390/genes13101909 (PMC9602365; doi:10.3390/genes13101909)
Supplement: Supplementary file 1 [file genes-13-01909-s001.zip]

Archive with 10 entries (10 files):
- LCMS of Leaf.pdf
- LCMS of root.pdf
- LCMS of stem.pdf
- Figure S1.jpg
- Figure S2.jpg
- Figure S3.jpg
- Figure S4.jpg
- Figure S5.jpg
- Figure S6.png
- Supplemenatry Table S1.xlsx
