# Supplementary material for: Integrated Metabolite and Transcriptome Profiling-Mediated Gene Mining of Sida cordifolia Reveals Medicinally Important Genes
Source: Genes (Basel). 2022 Oct 20;13(10):1909. doi: 10.3390/genes13101909 (PMC9602365; doi:10.3390/genes13101909)
Supplement: Supplementary file 1 [file genes-13-01909-s001.zip › Supplemenatry Table S1.xlsx]

## Sheet: Sheet1
Supplementary Table S1. List of genes selected to validate gene expression and their primer sequences
S.No.	Gene name	Primer name	Primer sequence	Annealing temperature	Product size
1	Phenylalanine ammonia lyase	PAL F	CATAACTCCGTGTTTGCCGC	57°C	234
		PAL R	AACCATGGAAGCCATTCCCG
2	Trans cinnamate 4-monooxygenase	TCM F	CGGTCCCGTTTTTCACCAAC		198
		TCM R	CATCCTCGCTCTCGAACCTC
3	Cinnamoyl-CoA reductase	CF1 F	ACCACCTGTAACGACGTCTC		223
		CF1 R	CGTCCGTTACCGATCTCCAG
4	Cinnamyl alcohol dehydrogenase 1	CAD F	GTGAATCGGCCACCTTTTGC		239
		CAD R	GGTGACGGTTTACAGCCCAT
5	Actin	ACTIN F	TTCACGGCCTTTGTTCCGACT		223
		ACTIN R	TAGGAGAAGTCGAGACCATC
